# Supplementary material for: The mutational landscape of quinolone resistance in Escherichia coli
Source: PLoS One. 2019 Nov 5;14(11):e0224650. doi: 10.1371/journal.pone.0224650 (PMC6830822; doi:10.1371/journal.pone.0224650)
Supplement: S1 File — (XLSX) [file pone.0224650.s003.xlsx]

## Sheet: Rate
Antibiotic	Mutation Rate	Upper 95% Confidence interval	Lower 95% Confidence interval
NAL(1XMIC)	0.76675	0.49375	0.3955
NAL(2XMIC)	0	0	0
CIP(1XMIC)	2.4125	1.0689	0.9164
CIP(2XMIC)	0.6104	0.4227	0.334
LEVO(1XMIC)	2.2229	1.0111	0.8642
LEVO(2MIC)	0.3625	0.2962	0.2253

## Sheet: Mutants MIC
Mutant	Resistance mutations	MIC to Nal (fold change)	Mutant	Resistance mutations	MIC to Cip (fold change)	Mutant	Resistance mutations	MIC to Levo (fold change)
NAL1	D87G (gyrA)	128	CIP1		16	LEVO1	S83L (gyrA)	16
NAL2	S83L (gyrA)	128	CIP2	L509G (gyrB)	16	LEVO2	L33R (marR)	16
NAL3	D426N (gyrB)	64	CIP3	S83W (gyrA)	32	LEVO3	T102S (marR)	8
NAL4	A67S (gyrA)	64	CIP4	S83W (gyrA)	32	LEVO4	Q117stop (marR)	8
NAL5	S83L (gyrA)	256	CIP5	D87N (gyrA)	32	LEVO5	N126fs (marR)	8
NAL6	D87G (gyrA)	128	CIP6	S83L (gyrA)	64	LEVO6	D87G (gyrA)	16
NAL7	S83L (gyrA)	256	CIP7	H281L (gyrB)	32	LEVO7	L123S (marR)	4
NAL8	S83L (gyrA)	256	CIP8	D87Y (gyrA)	64	LEVO8	E10stop (marR)	16
NAL9	S83L (gyrA)	256	CIP9	G81C (gyrA)	64	LEVO9	S83L (gyrA)	8
NAL10	A67S (gyrA)	64	CIP10	D87Y (gyrA)	32	LEVO10	G69E (marR)	8
NAL11	S83L (gyrA)	256	CIP11	D87N (gyrA)	64	LEVO11	S83L (gyrA)	16
E.coli K12 MG1655		10ug/ml	CIP12	S464Y (gyrB)	32	LEVO12	L64fs (marR)	8
			CIP13	D87Y (gyrA)	64	LEVO13	S83L (gyrA)	4
			CIP14	G81D (gyrA)	128	LEVO14	Q42E (marR)	8
			CIP15		64	LEVO15	S83L (gyrA)	8
			CIP16	G81D (gyrA)	128	LEVO16	S83L (gyrA)	8
			CIP17	D87Y (gyrA)	32	LEVO17	S83L (gyrA)	16
			CIP18		64	LEVO18	S83L (gyrA)	16
			CIP19		64	LEVO19	D87G, R27P (gyrA, marR)	16
			CIP20	D87G (gyrA)	64	LEVO20	G81C (gyrA)	16
			CIP21	S83L (gyrA)	64	LEVO21		8
			CIP22	S83L (gyrA)	128	E.coli K12 MG1655		0.031ug/ml
			CIP23	S83L (gyrA)	16
			CIP24		64
			E.coli K12 MG1655		0.015ug/ml

## Sheet: Cross-resistance
NAL Mutant	Nal resistant mutant-MIC to CIP	Nal resistant mutant-MIC to Levo	CIP Mutant	Cip-resistant mutant-MIC to NAL	Cip resistant mutantMIC to LEVO	LEVO Mutant	Levo resistant mutant - MIC to NAL	Levo resistant mutant -MIC to CIP
NAL1	16	16	CIP1	32	16	LEVO1	128	16
NAL2	32	32	CIP2	32	16	LEVO2	64	16
NAL3	8	8	CIP3	256	32	LEVO3	32	16
NAL4	16	16	CIP4	64	16	LEVO4	32	16
NAL5	32	32	CIP5	256	32	LEVO5	32	16
NAL6	16	16	CIP6	256	32	LEVO6	32	16
NAL7	64	32	CIP7	64	16	LEVO7	32	8
NAL8	64	64	CIP8	128	16	LEVO8	32	16
NAL9	64	32	CIP9	128	32	LEVO9	32	16
NAL10	16	16	CIP10	64	32	LEVO10	64	32
NAL11	64	32	CIP11	128	32	LEVO11	32	16
			CIP12	64	16	LEVO12	32	16
			CIP13	128	32	LEVO13	32	8
			CIP14	128	32	LEVO14	32	16
			CIP15	64	32	LEVO15	64	16
			CIP16	128	32	LEVO16	64	16
			CIP17	256	16	LEVO17	64	16
			CIP18	64	16	LEVO18	128	32
			CIP19	64	16	LEVO19	32	32
			CIP20	64	16	LEVO20	32	16
			CIP21	128	32	LEVO21	16	16
			CIP22	256	32
			CIP23	64	16
			CIP24	32	16

## Sheet: Cost of resistance
Mutant	Gene	Mutation	Growth rate	Density	Lagtime
NAL1	gyrA	D87G	0.03125	1.076	70.6
NAL1	gyrA	D87G	0.0256	1.202	85.5
NAL1	gyrA	D87G	0.02712	1.048	77.4
NAL2	gyrA	S83L	0.03051	0.972	133.6
NAL2	gyrA	S83L	0.01823	0.969	86.7
NAL2	gyrA	S83L	0.04343	0.992	74.1
NAL3	gyrB	D426N	0.03836	1.144	79
NAL3	gyrB	D426N	0.0168	1.025	89.5
NAL3	gyrB	D426N	0.03734	0.937	73.3
NAL4	gyrA	A67S	0.03081	1.335	84.2
NAL4	gyrA	A67S	0.09284	0.846	123.3
NAL4	gyrA	A67S	0.03032	1.044	73.6
NAL5	gyrA	S83L	0.03018	1.01	81.2
NAL5	gyrA	S83L	0.02128	0.939	85.2
NAL5	gyrA	S83L	0.03805	1.002	77.5
NAL6	gyrA	D87G	0.02995	1.019	74.7
NAL6	gyrA	D87G	0.07433	0.977	78.3
NAL6	gyrA	D87G	0.07477	0.998	78.2
NAL7	gyrA	S83L	0.02668	1.029	79.1
NAL7	gyrA	S83L	0.01969	0.897	83.6
NAL7	gyrA	S83L	0.03878	1.01	78.2
NAL8	gyrA	S83L	0.03318	1.1	76.9
NAL8	gyrA	S83L	0.0306	1.067	78.2
NAL8	gyrA	S83L	0.03446	1.034	81
NAL9	gyrA	S83L	0.04429	1.004	75.7
NAL9	gyrA	S83L	0.07408	1.009	185.3
NAL9	gyrA	S83L	0.02654	1.023	78
NAL10	gyrA	A67S	0.02145	0.915	79.1
NAL10	gyrA	A67S	0.0235	1.055	70.7
NAL10	gyrA	A67S	0.02278	1.074	76.4
NAL11	gyrA	S83L	0.02623	1.048	79
NAL11	gyrA	S83L	0.02823	1.128	82.2
NAL11	gyrA	S83L	0.02504	1.033	80.8
CIP1	NA	NA	0.02371	1.004	74.9
CIP1	NA	NA	0.02599	1.017	76.9
CIP1	NA	NA	0.02522	1.046	72.3
CIP2	gyrB	L509G	0.02598	1.035	75
CIP2	gyrB	L509G	0.02666	1.031	71.9
CIP2	gyrB	L509G	0.02922	1.039	71.1
CIP3	gyrA	S83W	0.03229	1.062	71.8
CIP3	gyrA	S83W	0.077	1.007	75.9
CIP3	gyrA	S83W	0.02691	1.062	77.5
CIP4	gyrA	S83W	0.02252	0.923	84.5
CIP4	gyrA	S83W	0.072	0.896	79.3
CIP4	gyrA	S83W	0.07268	0.917	77.7
CIP5	gyrA	D87N	0.03558	0.941	78.4
CIP5	gyrA	D87N	0.02906	0.926	70.2
CIP5	gyrA	D87N	0.07237	0.965	83
CIP6	gyrA	S83L	0.02539	0.979	72.7
CIP6	gyrA	S83L	0.01735	0.952	81.2
CIP6	gyrA	S83L	0.03029	1.003	74.4
CIP7	gyrB	H281L	0.02438	1.107	72.1
CIP7	gyrB	H281L	0.02684	1.077	79.7
CIP7	gyrB	H281L	0.03198	1.035	75.6
CIP8	gyrA	D87Y	0.02253	1	78.1
CIP8	gyrA	D87Y	0.04173	0.957	76.4
CIP8	gyrA	D87Y	0.03198	0.98	74.7
CIP9	gyrA	G81C	0.07426	0.987	80.9
CIP9	gyrA	G81C	0.02423	1.013	73.9
CIP9	gyrA	G81C	0.0247	1.008	76.5
CIP10	gyrA	D87Y	0.01365	1.04	86.3
CIP10	gyrA	D87Y	0.02422	1.01	79.5
CIP10	gyrA	D87Y	0.03241	1.025	78.1
CIP11	gyrA	D87N	0.02164	0.854	93.1
CIP11	gyrA	D87N	0.01814	0.924	85.5
CIP11	gyrA	D87N	0.06986	0.865	76.2
CIP12	gyrB	S464Y	0.02232	0.986	79
CIP12	gyrB	S464Y	0.02378	0.888	73.3
CIP12	gyrB	S464Y	0.07273	0.999	75.7
CIP13	gyrA	D87Y	0.07531	0.943	77.7
CIP13	gyrA	D87Y	0.02486	1.012	78.5
CIP13	gyrA	D87Y	0.02587	1.018	73.7
CIP14	gyrA	G81D	0.02462	1	74.8
CIP14	gyrA	G81D	0.02327	1.061	74.3
CIP14	gyrA	G81D	0.02322	1.023	76.4
CIP15	NA	NA	0.01949	0.983	77.8
CIP15	NA	NA	0.02483	0.95	72.7
CIP15	NA	NA	0.04363	0.967	74.4
CIP16	gyrA	G81D	0.02303	1.014	79.3
CIP16	gyrA	G81D	0.02795	0.989	74.9
CIP16	gyrA	G81D	0.02515	0.983	74.5
CIP17	gyrA	D87Y	0.02213	0.961	75.3
CIP17	gyrA	D87Y	0.01751	1.041	82.9
CIP17	gyrA	D87Y	0.02432	0.945	76.6
CIP18	NA	NA	0.0241	0.969	73.4
CIP18	NA	NA	0.0233	0.953	79.6
CIP18	NA	NA	0.02701	0.949	78.8
CIP19	NA	NA	0.02359	1.077	75.9
CIP19	NA	NA	0.0273	1.05	71.9
CIP19	NA	NA	0.02424	1.028	76.5
CIP20	gyrA	D87G	0.02534	1.079	72.1
CIP20	gyrA	D87G	0.07588	0.897	72.1
CIP20	gyrA	D87G	0.02829	1.066	71.5
CIP21	gyrA	S83L	0.02118	0.97	82.8
CIP21	gyrA	S83L	0.01971	1.046	81.6
CIP21	gyrA	S83L	0.02555	0.971	80.1
CIP22	gyrA	S83L	0.01908	1.065	75
CIP22	gyrA	S83L	0.02108	1.018	78.5
CIP22	gyrA	S83L	0.01969	1.053	76.4
CIP23	gyrA	S83L	0.02133	0.957	72.6
CIP23	gyrA	S83L	0.02276	0.913	71.5
CIP23	gyrA	S83L	0.02054	0.977	71.7
CIP24	NA	NA	0.02332	1.034	81.1
CIP24	NA	NA	0.02969	1.025	76.6
CIP24	NA	NA	0.02436	1.039	76.8
LEVO1	gyrA	S83L	0.03888	1.035	76.9
LEVO1	gyrA	S83L	0.032	0.952	138.4
LEVO1	gyrA	S83L	0.02734	1.04	83.5
LEVO2	marR	L33R	0.03071	1.249	76
LEVO2	marR	L33R	0.01958	1.43	80.2
LEVO2	marR	L33R	0.03365	1.27	78.2
LEVO3	marR	T102S	0.07364	1.167	60
LEVO3	marR	T102S	0.02556	1.139	78.5
LEVO3	marR	T102S	0.03825	1.085	77.5
LEVO4	marR	Q117stop	0.02668	0.985	75.8
LEVO4	marR	Q117stop	0.02261	1.034	81.4
LEVO4	marR	Q117stop	0.04308	0.948	73.1
LEVO5	marR	N126fs	0.02851	0.97	77.7
LEVO5	marR	N126fs	0.02989	0.734	90.3
LEVO5	marR	N126fs	0.04324	0.988	73.3
LEVO6	gyrA	D87G	0.03164	1.238	72.1
LEVO6	gyrA	D87G	0.01592	0.991	88.7
LEVO6	gyrA	D87G	0.02824	0.996	93.3
LEVO7	marR	L123S	0.03068	0.852	80
LEVO7	marR	L123S	0.03629	0.897	84.3
LEVO7	marR	L123S	0.0353	0.957	74.5
LEVO8	marR	E10stop	0.03337	0.942	76
LEVO8	marR	E10stop	0.02651	0.988	74.5
LEVO8	marR	E10stop	0.04294	0.954	72.8
LEVO9	gyrA	S83L	0.04265	0.943	71.5
LEVO9	gyrA	S83L	0.01667	0.884	87.8
LEVO9	gyrA	S83L	0.03406	0.936	83.9
LEVO10	marR	G69E	0.02935	0.916	71.7
LEVO10	marR	G69E	0.01631	0.942	84.9
LEVO10	marR	G69E	0.02502	0.972	98.3
LEVO11	gyrA	S83L	0.03773	0.972	81.9
LEVO11	gyrA	S83L	0.02924	1.025	76.5
LEVO11	gyrA	S83L	0.02929	1.013	80
LEVO12	marR	L64fs	0.02823	1.004	81.3
LEVO12	marR	L64fs	0.03014	0.973	139.9
LEVO12	marR	L64fs	0.07556	0.993	60
LEVO13	gyrA	S83L	0.03016	0.867	70.7
LEVO13	gyrA	S83L	0.02569	0.822	103
LEVO13	gyrA	S83L	0.0257	0.947	77.3
LEVO14	marR	Q42E	0.02863	0.929	74.9
LEVO14	marR	Q42E	0.03143	0.984	77.8
LEVO14	marR	Q42E	0.07449	0.949	77.8
LEVO15	gyrA	S83L	0.02556	0.887	73.2
LEVO15	gyrA	S83L	0.07342	0.965	89
LEVO15	gyrA	S83L	0.03545	0.911	76.5
LEVO16	gyrA	S83L	0.02579	0.937	73.9
LEVO16	gyrA	S83L	0.02276	0.987	78.9
LEVO16	gyrA	S83L	0.02347	1.028	81.3
LEVO17	gyrA	S83L	0.02556	1.003	75.6
LEVO17	gyrA	S83L	0.02959	1.069	75.3
LEVO17	gyrA	S83L	0.03902	1.02	74.5
LEVO18	gyrA	S83L	0.02536	0.972	72.4
LEVO18	gyrA	S83L	0.02085	0.834	85.3
LEVO18	gyrA	S83L	0.02573	0.948	80.4
LEVO19	gyrA,marR	D87G,R27P	0.02481	0.975	73.8
LEVO19	gyrA,marR	D87G,R27P	0.02892	0.891	77.4
LEVO19	gyrA,marR	D87G,R27P	0.03408	0.947	76
LEVO20	gyrA	G81C	0.02768	0.942	72.2
LEVO20	gyrA	G81C	0.02772	1.095	81.3
LEVO20	gyrA	G81C	0.02408	1.024	83.5
LEVO21	NA	NA	0.02825	1.179	79.6
LEVO21	NA	NA	0.02943	1.394	77
LEVO21	NA	NA	0.03787	1.157	76.9
E.coli K12 MG1655 (Control)			0.0658	1.5	45
